# Supplementary material for: FinaleMe: Predicting DNA methylation by the fragmentation patterns of plasma cell-free DNA
Source: Nat Commun. 2024 Mar 30;15:2790. doi: 10.1038/s41467-024-47196-6 (PMC10981715; doi:10.1038/s41467-024-47196-6)
Supplement: Supplementary file 6 — Source Data [file 41467_2024_47196_MOESM6_ESM.zip]

Archive with 4 entries (4 files):
- FinaleMe-main.zip
- __MACOSX/._FinaleMe-main.zip
- SourceDataFiles.zip
- __MACOSX/._SourceDataFiles.zip
